# Supplementary material for: Behavior, Intake, Digestion and Milk Yield of Early Lactation Holstein Dairy Cows with Two Levels of Environmental Exposure and Feeding Strategy
Source: Animals (Basel). 2024 Jun 27;14(13):1905. doi: 10.3390/ani14131905 (PMC11240589; doi:10.3390/ani14131905)
Supplement: Supplementary file 1 [file animals-14-01905-s001.zip]

Archive with 1 entries (1 files):
- animals-3056109-supplementary.pdf
